# Supplementary material for: Quantification of Genes and Proteins Associated with Endothelial Cell Function After Different Exercise-Induced Shear Stress Intensities In Vitro
Source: Biology (Basel). 2025 Sep 3;14(9):1189. doi: 10.3390/biology14091189 (PMC12466968; doi:10.3390/biology14091189)
Supplement: Supplementary file 1 [file biology-14-01189-s001.zip]

Archive with 4 entries (3 files):
- biology-3776745/
- biology-3776745/Figure S1.png
- biology-3776745/Figure S2.png
- biology-3776745/Figure S3.png
